# Supplementary material for: Biomimetic bone-vessel interface-on-a-chip for simulating periodontal physiological and pathological microenvironment
Source: Regen Biomater. 2025 Oct 28;12:rbaf111. doi: 10.1093/rb/rbaf111 (PMC12714388; doi:10.1093/rb/rbaf111)
Supplement: rbaf111_Supplementary_Data [file rbaf111_supplementary_data.zip]

Archive with 3 entries (3 files):
- Supplementary data.docx
- Supplementary Figure 1.png
- Supplementary Figure 2.png
